# Supplementary material for: Content Validity, Feasibility, and Acceptability of the Neurosense PremmieEd Programme, a South African Premature Parenting Education Intervention for the NICU Parent: A Hybrid Focus Group Discussion Method
Source: Children (Basel). 2025 Nov 6;12(11):1502. doi: 10.3390/children12111502 (PMC12651853; doi:10.3390/children12111502)
Supplement: Supplementary file 1 [file children-12-01502-s001.zip]

Archive with 1 entries (1 files):
- children-3883088-supplementary.pdf
